# Supplementary material for: Risk of accidents and unintentional injuries in men and women with attention deficit hyperactivity disorder across the adult lifespan
Source: Acta Psychiatr Scand. 2022 Dec 14;147(2):145–54. doi: 10.1111/acps.13524 (PMC10107297; doi:10.1111/acps.13524)
Supplement: Supplementary file 1 — Table S1. Inclusion criteria and coding of comorbid condisions and medication intake, including ADHD‐medication Table S2. Occurrence (%) of accidents and unintentional injuries across adulthood for males and females with and without ADHD Table S3. Type of accident and unintentional injuries coded at index and within one year of observation stratified by age and sex in all individuals with and without ADHD Table S4. Percentage of individuals with mental disorders and medication intake with and without accidents or unintentional injuries Table S5. Multinomial Logistic Regression 2: extended model assessing ADHD, age, sex, mental comorbid disorders, medication intake and interaction effects Table S6. Multinomial Logistic Regression: assessing the role of ADHD‐medication within the ADHD population on the likelihood of accidents and unintentional injuries [file ACPS-147-145-s001.xlsx]

## Sheet: Supplement Table 1
Supplement Table 1: Inclusion criteria and coding of comorbid condisions and medication intake, including ADHD-medication
	Grouping	Claims Code	Coding and timeframe
	ADHD group
	ADHD	F90	At least one confirmed outpatient or inpatient (main or secondary) diagnosis within 2016-2019 based on ICD-10 GM
	Non-ADHD group
	ADHD	F90	No diagnosis within 2016-2019 based on ICD-10 GM
	Group of individuals with accidents and unintentional injuries
	Injury of the head	S00-S09	At least one confirmed outpatient or inpatient (main or secondary) diagnosis based on ICD-10 GM within one year of observation per individual, starting at Index, which is the quarter in which the first ADHD-diagnosis occurred
	Injury of the neck	S10-S19
	Injury of the thorax	S20-S29
	Injuries to the abdomen, lumbosacral region, lumbar spine and pelvis	S30-S39
	Injury to the shoulder and shoulder and upper arm	S40-S49
	Injury to the elbow and d of the elbow and forearm	S50-S59
	Injury to the wrist of the wrist and hand	S60-S69
	Injury to the hip and hip and thigh	S70-S79
	Injury to the knee and the U of the knee and lower leg	S80-S89
	Injury to the ankle region of the ankle region and the foot	S90-S99
	Injury involving multiple K involving multiple body regions	T00-T07
	Injuries to unspecified parts of the trunk, extremities or other parts of the body	T08-T14
	Consequences of the penetration of a foreign body through a natural body opening	T15-T19
	Burning or burns	T20-T32
	frostbite	T33-T35
	Other and unspecified damages due to external causes	T66-T78
	Certain early complications of a trauma	T79-T79
	Other complications of trauma, not elsewhere classified	T89-T89
	Consequences of injuries, poisoning and other effects of external causes	T90-T98
	Accidents	V01-X59
	Mental conditions tested in second multinomial logistic regression
	Substance abuse disorder (SUD)	F10-F19	At least one outpatient secured, or inpatient primary or secondary diagnosis based on ICD-10 GM within the year of observation
	Depressive disorder (DD)	F30-F39
	Anxiety disorder (AD)	F40-F48,
	Co-medication for comorbidities tested in second multinomial logistic regression
	Drugs for the treatment of addicitve disorders	N07B	At least one prescription (ATC) within the year of observation
	Antidepressants	N06A
	Psycholeptics	N05
	ADHD-medication tested within third multinomial logistic regression
	Dexamfetamine	N06BA02	At least one prescription (ATC) within the year of observation
	Methylphenidate	N06BA04
	Atomoxetine	N06BA09
	Lisdexamfetamine	N06BA12
	ADHD: Attention Deficit Hyperactivity Disorder; ICD-10 GM diagnosis (International Statistical Classification of Diseases and Related Health Problems, 10th revision, German modification).

## Sheet: Supplement Table 2
Supplement Table 2: Occurrence (%) of accidents and unintentional injuries across adulthood for males and females with and without ADHD
	Occurrence (%) of accidents or unintentional injuries in individuals with and without ADHD stratified by sex and age
		age and sex	18-29 y.	30-59 y.	≥60 y.	total
	Any accidents or unintentional injuries
	ADHD	female	0.386	0.344	0.434	0.373
	ADHD	male	0.384	0.327	0.389	0.367
	ADHD	total	0.385	0.334	0.416	0.369
	non-ADHD	female	0.249	0.23	0.337	0.251
	non-ADHD	male	0.282	0.214	0.254	0.26
	non-ADHD	total	0.273	0.221	0.303	0.257
	Mild accidents or unintentional injuries
	ADHD	female	0.359	0.321	0.355	0.341
	ADHD	male	0.35	0.306	0.338	0.336
	ADHD	total	0.353	0.312	0.348	0.338
	non-ADHD	female	0.237	0.221	0.284	0.235
	non-ADHD	male	0.26	0.204	0.221	0.241
	non-ADHD	total	0.254	0.211	0.258	0.239
	Severe accident or unintentional injuries
	ADHD	female	0.027	0.024	0.08	0.032
	ADHD	male	0.034	0.021	0.052	0.031
	ADHD	total	0.032	0.022	0.068	0.031
	non-ADHD	female	0.012	0.009	0.053	0.016
	non-ADHD	male	0.022	0.01	0.033	0.019
	non-ADHD	total	0.019	0.01	0.045	0.018
	ADHD: Attention Deficit Hyperactivity Disorder

## Sheet: Supplement Table 3
Supplement Table 3: Type of accident and unintentional injuries coded at index and within one year of observation stratified by age and sex in all individuals with and without ADHD
Overall, the type of accidents/injuries was similar for individuals with and without ADHD, as well as comparing males and females. This table displays that the most common accident and unintentional injury types in all individuals identified with ADHD and without ADHD were injuries to unspecified parts of the trunk, extremities, or other parts of the body (ADHD 11%, non-ADHD 7%), damages due to e…
Accident and unintentional injury types were similar for males and females in both individuals with and without ADHD. Injuries to the wrist and hand were slightly more common in males than females (ADHD male 7%, female 5%; non-ADHD male 4%, female 2%), the same applied for head injuries (ADHD male 5%, female 4%; non-ADHD male 3%, female 2%). Damages due to external causes were more common in fema…
Comparing accident and unintentional injury types across age groups for individuals with ADHD, damages due to external causes and knee and lower leg injuries remained stable over time. Injuries of the wrist and ankle region increased while injuries of the thorax, the abdomen, lumbosacral, spine and pelvis and hip and thigh decreased over time. Injuries to the head and injuries to unspecified part…
Thus, differences in incidents between men and women with and without ADHD in different phases of the lifespan are quantitative rather than qualitative.
	all age groups						18-29 years						30-59 years						60+ years
	ADHD			non-ADHD			ADHD			non-ADHD			ADHD			non-ADHD			ADHD			non-ADHD
	female	male	total	female	male	total	female	male	total	female	male	total	female	male	total	female	male	total	female	male	total	female	male	total
head (S00-S09)	0.04	0.05	0.05	0.02	0.03	0.03	0.04	0.05	0.05	0.02	0.03	0.03	0.03	0.04	0.03	0.01	0.02	0.02	0.07	0.09	0.08	0.05	0.04	0.04
neck (S10-S19)	0.02	0.01	0.02	0.01	0.01	0.01	0.02	0.02	0.02	0.01	0.01	0.01	0.02	0.01	0.01	0.01	0.01	0.01	0.01	0.02	0.01	0	0.01	0.01
thorax (S20-S29)	0.02	0.02	0.02	0.01	0.01	0.01	0.02	0.02	0.02	0.01	0.01	0.01	0.01	0.02	0.02	0.01	0.01	0.01	0.05	0.05	0.05	0.03	0.02	0.03
abdomen, lumbosacral, spine and pelvis (S30-S39)	0.02	0.02	0.02	0.01	0.01	0.01	0.02	0.02	0.02	0.01	0.01	0.01	0.02	0.01	0.01	0.01	0.01	0.01	0.06	0.03	0.05	0.03	0.03	0.03
shoulder and upper arm (S40-S49)	0.02	0.02	0.02	0.01	0.02	0.01	0.02	0.02	0.02	0.01	0.02	0.02	0.01	0.02	0.02	0.01	0.01	0.01	0.04	0.03	0.03	0.03	0.02	0.03
elbow and forearm (S50-S59)	0.02	0.02	0.02	0.01	0.01	0.01	0.02	0.02	0.02	0.01	0.01	0.01	0.01	0.02	0.02	0.01	0.01	0.01	0.04	0.03	0.03	0.03	0.01	0.02
wrist and hand (S60-S69)	0.05	0.07	0.06	0.02	0.04	0.04	0.06	0.08	0.08	0.03	0.05	0.04	0.04	0.05	0.05	0.02	0.03	0.03	0.04	0.04	0.04	0.02	0.02	0.02
hip and thigh (S70-S79)	0.02	0.01	0.01	0.01	0.01	0.01	0.01	0.01	0.01	0	0.01	0.01	0.01	0.01	0.01	0	0.01	0.01	0.05	0.03	0.05	0.03	0.02	0.03
knee and lower leg (S80-S89)	0.05	0.05	0.05	0.03	0.04	0.03	0.05	0.05	0.05	0.03	0.04	0.04	0.04	0.05	0.05	0.03	0.03	0.03	0.06	0.05	0.05	0.05	0.03	0.04
ankle region and foot (S90-S99)	0.06	0.07	0.07	0.04	0.05	0.04	0.08	0.08	0.08	0.05	0.06	0.06	0.05	0.05	0.05	0.03	0.03	0.03	0.04	0.03	0.04	0.02	0.02	0.02
multiple body regions (T00-T07)	0.01	0.02	0.01	0.01	0.01	0.01	0.02	0.02	0.02	0.01	0.01	0.01	0.01	0.01	0.01	0	0.01	0.01	0.01	0.01	0.01	0.01	0.01	0.01
trunk, extremities, other parts (T08-T14)	0.11	0.11	0.11	0.07	0.07	0.07	0.11	0.12	0.12	0.07	0.08	0.08	0.09	0.09	0.09	0.06	0.06	0.06	0.15	0.13	0.14	0.11	0.08	0.09
consequences of penetration through natural body opening (T15-T19)	0.01	0.01	0.01	0.01	0.01	0.01	0.01	0.01	0.01	0.01	0.01	0.01	0.01	0.01	0.01	0.01	0.01	0.01	0.01	0.01	0.01	0.01	0.02	0.01
burning or burns (T20-T32)	0.01	0.01	0.01	0	0	0	0.01	0.01	0.01	0.01	0	0	0.01	0.01	0.01	0.01	0	0	0.01	0.01	0.01	0	0	0
frostbite (T33-T35)	0	0	0	0	0	0	0	0	0	0	0	0	0	0	0	0	0	0	0	0	0	0	0	0
damages due to external causes (T66-T78)	0.11	0.08	0.09	0.08	0.05	0.06	0.11	0.09	0.09	0.08	0.05	0.06	0.12	0.08	0.09	0.08	0.05	0.06	0.09	0.07	0.08	0.07	0.03	0.06
early complications of a trauma (T79-T79)	0.02	0.01	0.01	0.01	0.01	0.01	0.02	0.01	0.01	0.01	0.01	0.01	0.02	0.01	0.01	0.01	0.01	0.01	0.02	0.03	0.03	0.02	0.02	0.02
other complications of trauma (T89-T89	0.01	0.01	0.01	0	0	0	0	0.01	0.01	0	0	0	0.01	0	0.01	0	0	0	0.01	0.01	0.01	0.01	0.01	0.01
consequences of injuries, poisoning, other external causes (T90-T98)	0	0.01	0.01	0	0	0	0	0.01	0.01	0	0	0	0	0.01	0.01	0	0	0	0.01	0.02	0.01	0.01	0.01	0.01
accidents (V01-X59)	0	0	0	0	0	0	0	0	0	0	0	0	0	0	0	0	0	0	0.01	0.01	0	0	0	0
ADHD: Attention Deficit Hyperactivity Disorder; all diagnoses counted at index and within one year of observation; double count of accidents and/or unintentional of different diseases categories possible

## Sheet: Supplement Table 4
Supplement Table 4: Percentage of individuals with mental disorders and medication intake with and without accidents or unintentional injuries
This table shows that the occurrence of mental disorders and medication for these was higher in individuals with ADHD than in those without ADHD (ADHD vs. non-ADHD: mood disorder 41% vs. 9%; anxiety disorder 46% vs.17%; SUD 20% vs. 6%; antidepressants 27% vs. 5%; psycholeptics 17% vs. 3%; drugs for the treatment of addictive disorders 1% vs. 0%). Overall, 32% of individuals with ADHD received ADH…
		ADHD			Non-ADHD
		female	male	total	female	male	total
	All individuals
	Depressive disoders (DD) (F32, F33)	0.54	0.34	0.41	0.15	0.07	0.09
	Anxiety Disorder (AD) (F40-48)	0.6	0.4	0.46	0.26	0.12	0.17
	Substance abuse disoder (SUD) (F10-19)	0.17	0.21	0.2	0.06	0.06	0.06
	Antidepressants (N06A)	0.36	0.22	0.27	0.08	0.03	0.05
	Psycholeptics (N05)	0.2	0.15	0.17	0.04	0.02	0.03
	Drugs for the treatment of addictive disorders (N07B)	0	0.01	0.01	0	0	0
	ADHD-medication (N06BA02, N06BA04, N06BA09, N06BA12)	0.33	0.31	0.32	<5	0	0
	Any accidents or unintentional injuries
	Depressive disoders (DD) (F32, F33)	0.58	0.35	0.42	0.2	0.08	0.12
	Anxiety Disorder (AD) (F40-48)	0.64	0.42	0.49	0.33	0.15	0.21
	Substance abuse disoder (SUD) (F10-19)	0.2	0.25	0.23	0.09	0.08	0.08
	Antidepressants (N06A)	0.39	0.22	0.28	0.11	0.04	0.06
	Psycholeptics (N05)	0.24	0.16	0.19	0.06	0.03	0.04
	Drugs for the treatment of addictive disorders (N07B)	0.01	0.01	0.01	<5	<5	0
	ADHD-medication (N06BA02, N06BA04, N06BA09, N06BA12)	0.32	0.28	0.29	<5	<5	<5
	No accident or unintentional injury
	Depressive disoders (DD) (F32, F33)	0.51	0.34	0.4	0.13	0.06	0.08
	Anxiety Disorder (AD) (F40-48)	0.58	0.38	0.45	0.24	0.11	0.15
	Substance abuse disoder (SUD) (F10-19)	0.16	0.19	0.18	0.06	0.05	0.05
	Antidepressants (N06A)	0.35	0.22	0.26	0.07	0.03	0.05
	Psycholeptics (N05)	0.18	0.14	0.16	0.03	0.02	0.02
	Drugs for the treatment of addictive disorders (N07B)	0	0.01	0.01	0	0	0
	ADHD-medication (N06BA02, N06BA04, N06BA09, N06BA12)	0.34	0.33	0.33	<5	0	0
	ADHD: Attention Deficit Hyperactivity Disorder

## Sheet: Supplement Table 5
Supplement Table 5: Multinomial Logistic Regression 2: extended model assessing ADHD, age, sex, mental comorbid disorders, medication intake and interaction effects
	Term	Risk Ratios (RR)	Standard Error	P-Value significant at p<0.05	Lower (95%) Confi-dence Interval	Upper (95%) Confi-dence Interval
	Mild accidents or unintentional injuries
	(Intercept)	0.34	0.01	0	0.33	0.35
	ADHD (1) vs. Non-ADHD (0)	1.48	0.03	0	1.39	1.57
	Age group 30-59 years	0.68	0.03	0	0.65	0.72
	Age group 60+ years	0.76	0.06	0	0.68	0.86
	Sex (female 1, male 0)	0.82	0.03	0	0.78	0.87
	ADHD/Non-ADHD : Sex	1.2	0	0.001	1.07	1.34
	ADHD/Non-ADHD : Age group 30-59 years	1.04	0.05	0.508	0.93	1.15
	ADHD/Non-ADHD : Age group 60+ years	1.22	0.12	0.094	0.97	1.54
	Age group 30-59 years : Sex	1.25	0.04	0	1.15	1.35
	Age group 60+ years : Sex	1.64	0.08	0	1.41	1.91
	Age group 30-59 years : Sex : ADHD/Non-ADHD	0.88	0.09	0.135	0.74	1.04
	Age group 60+ years : Sex : ADHD/Non-ADHD	0.7	0.16	0.023	0.51	0.95
	Comorbidities F30-F39 Depressive disorder (DD)	1.18	0.12	0.173	0.93	1.51
	Comorbidities F40-F48 Anxiety Disorder (AD)	1.45	0.03	0	1.37	1.52
	Comorbidities F10-F19 Substance abuse /dependence (SUD)	1.36	0.04	0	1.26	1.46
	Comorbidities F30, F31 Bipolar Disorder	1.05	0.19	0.804	0.73	1.51
	Comorbidities Any of F32, F33 Depression	1.09	0.13	0.492	0.85	1.39
	Comedications N06A - antidepressants	1	0.05	0.951	0.91	1.09
	Comedications N05 - psycholeptics	1.08	0.06	0.201	0.96	1.2
	Comedications N07B - drugs for the treatment of addictive disorders	0.5	0.51	0.169	0.18	1.35
	ADHD/Non-ADHD : Comorbidities F30-F39 depressive disorder (DD)	0.76	0.16	0.087	0.55	1.04
	ADHD/Non-ADHD : Comorbidities F40-F48 Anxiety Disorder (AD)	0.82	0.05	0	0.75	0.9
	ADHD/Non-ADHD : Comorbidities F10-F19 Substance abuse /dependence (SUD)	0.98	0.06	0.664	0.87	1.09
	ADHD/Non-ADHD : Comorbidities F30, F31 Bipolar Disorder	0.91	0.22	0.65	0.59	1.39
	ADHD/Non-ADHD : Comorbidities Any of F32, F33 Depression	1.12	0.16	0.496	0.81	1.54
	Comedications N06A - antidepressants	0.99	0.07	0.825	0.87	1.12
	Comedications N05 - psycholeptics	1.04	0.07	0.595	0.9	1.2
	Comedications N07B - drugs for the treatment of addictive disorders	1.96	0.56	0.227	0.66	5.8
	Severe accidents or unintentional injuries
	(Intercept)	0.03	0.04	0	0.03	0.03
	ADHD (1) vs. Non-ADHD (0)	1.53	0.09	0	1.29	1.82
	Age group 30-59 years	0.4	0.09	0	0.33	0.48
	Age group 60+ years	1.24	0.14	0.122	0.95	1.62
	Sex (female 1, male 0)	0.53	0.1	0	0.44	0.65
	ADHD/Non-ADHD : Sex	1.46	0.17	0.031	1.04	2.05
	ADHD/Non-ADHD : Age group 30-59 years	1.1	0.17	0.583	0.79	1.54
	ADHD/Non-ADHD : Age group 60+ years	1.21	0.26	0.478	0.72	2.02
	Age group 30-59 years : Sex	1.68	0.17	0.002	1.22	2.33
	Age group 60+ years : Sex	3.23	0.19	0	2.24	4.66
	Age group 30-59 years : Sex : ADHD/Non-ADHD	1	0.28	0.985	0.57	1.73
	Age group 60+ years : Sex : ADHD/Non-ADHD	0.68	0.35	0.272	0.34	1.35
	Comorbidities F30-F39 Depressive disorder (DD)	1	0.43	0.994	0.43	2.33
	Comorbidities F40-F48 Anxiety Disorder (AD)	0.91	0.09	0.272	0.76	1.08
	Comorbidities F10-F19 Substance abuse /dependence (SUD)	2.4	0.09	0	1.99	2.88
	Comorbidities F30, F31 Bipolar Disorder	0.58	0.62	0.373	0.17	1.93
	Comorbidities Any of F32, F33 Depression	1.15	0.44	0.741	0.49	2.71
	Comedications N06A - antidepressants	1.23	0.14	0.141	0.94	1.61
	Comedications N05 - psycholeptics	2.24	0.13	0	1.74	2.88
	Comedications N07B - drugs for the treatment of addictive disorders	n.e.	n.e.	n.e.	n.e.	n.e.
	ADHD/Non-ADHD : Comorbidities F30-F39 depressive disorder (DD)	1.3	0.5	0.598	0.49	3.47
	ADHD/Non-ADHD : Comorbidities F40-F48 Anxiety Disorder (AD)	1.27	0.13	0.072	0.98	1.66
	ADHD/Non-ADHD : Comorbidities F10-F19 Substance abuse /dependence (SUD)	0.87	0.14	0.308	0.66	1.14
	ADHD/Non-ADHD : Comorbidities F30, F31 Bipolar Disorder	1.74	0.68	0.417	0.46	6.56
	ADHD/Non-ADHD : Comorbidities Any of F32, F33 Depression	0.7	0.51	0.476	0.26	1.88
	Comedications N06A - antidepressants	0.75	0.19	0.113	0.52	1.07
	Comedications N05 - psycholeptics	0.58	0.18	0.002	0.41	0.82
	Comedications N07B - drugs for the treatment of addictive disorders	n.e.	n.e.	n.e.	n.e.	n.e.
	Note:
	ADHD: Attention Deficit Hyperactivity Disorder;
	n.e.: not estimable due to small sample size (severe incident and intake N07B drugs N ADHD 11, N non-ADHD 0)

## Sheet: Supplement Table 6
Supplement Table 6: Multinomial Logistic Regression: assessing the role of ADHD-medication within the ADHD population on the likelihood of accidents and unintentional injuries
	Term	Risk Ratios (RR)	Standard Error	P-Value significant at p<0.05	Lower (95%) Confi-dence Interval	Upper (95%) Confi-dence Interval
	Mild accident or unintentional injury
	(Intercept)	0.61	0.03	0	0.58	0.65
	Sex (female 1, male 0)	1.02	0.06	0.789	0.91	1.14
	Age group 30-59 years	0.74	0.06	0	0.66	0.83
	Age group 60+ years	0.92	0.11	0.444	0.75	1.14
	ADHD-medication	0.76	0.06	0	0.68	0.84
	Age group 30-59 years: Sex	1.05	0.09	0.627	0.87	1.26
	Age group 60+ years: Sex	1.09	0.15	0.557	0.82	1.45
	ADHD-medication: Sex	1.1	0.11	0.375	0.89	1.35
	Age group 30-59 years: ADHD-medication	1.31	0.09	0.004	1.09	1.57
	Age group 60+ years: ADHD-medication	0.97	0.39	0.947	0.45	2.11
	Age group 30-59 years: Sex: ADHD-medication	0.94	0.16	0.701	0.69	1.28
	Age group 60+ years: Sex: ADHD-medication	1.28	0.57	0.665	0.42	3.87
	Severe accident or unintentional injury
	(Intercept)	0.06	0.08	0	0.05	0.07
	Sex (female 1, male 0)	0.7	0.18	0.046	0.5	0.99
	Age group 30-59 years	0.53	0.17	0	0.38	0.75
	Age group 60+ years	1.36	0.24	0.2	0.85	2.17
	ADHD-medication	0.76	0.15	0.062	0.56	1.01
	Age group 30-59 years: Sex	1.81	0.28	0.036	1.04	3.16
	Age group 60+ years: Sex	2.44	0.33	0.006	1.29	4.62
	ADHD-medication: Sex	1.49	0.3	0.183	0.83	2.66
	Age group 30-59 years: ADHD-medication	1.27	0.29	0.406	0.72	2.22
	Age group 60+ years: ADHD-medication	2.05	0.67	0.285	0.55	7.62
	Age group 30-59 years: Sex: ADHD-medication	0.53	0.47	0.176	0.21	1.33
	Age group 60+ years: Sex: ADHD-medication	0.55	0.97	0.538	0.08	3.66
	ADHD: Attention Deficit Hyperactivity Disorder
